# Supplementary material for: Student engagement and attendance are central mechanisms interacting with inclusive and equitable quality education: Evidence from Afghanistan and Pakistan
Source: PLoS One. 2023 Dec 7;18(12):e0290456. doi: 10.1371/journal.pone.0290456 (PMC10703196; doi:10.1371/journal.pone.0290456)
Supplement: S1 Table — (CSV) [file pone.0290456.s001.csv]

role	cause	increases	effect	frequency
Children	child inclusion in learning	1	child inclusion in learning	0.994949495
Children	child attendance	1	child inclusion in learning	0.95959596
Children	child attendance	1	child attendance	0.914141414
Children	child inclusion in learning	1	child attendance	0.909090909
Children	child interest in education	1	child inclusion in learning	0.858585859
Children	child inclusion in learning	1	child interest in education	0.808080808
Children	child interest in education	1	child interest in education	0.808080808
Children	child interest in education	1	child attendance	0.787878788
Children	child attendance	1	child interest in education	0.787878788
Children	child focus on education	1	child inclusion in learning	0.767676768
Parents	child inclusion in learning	1	child inclusion in learning	0.948979592
Parents	child interest in education	1	child inclusion in learning	0.87244898
Parents	child attendance	1	child inclusion in learning	0.87244898
Parents	child inclusion in learning	1	child attendance	0.801020408
Parents	child interest in education	1	child interest in education	0.780612245
Parents	child inclusion in learning	1	child interest in education	0.780612245
Parents	child attendance	1	child attendance	0.775510204
SMC	child inclusion in learning	1	child inclusion in learning	0.988505747
SMC	child inclusion in learning	1	child interest in education	0.942528736
SMC	child interest in education	1	child inclusion in learning	0.931034483
SMC	child interest in education	1	child interest in education	0.91954023
SMC	child inclusion in learning	1	child attendance	0.885057471
SMC	child attendance	1	child inclusion in learning	0.885057471
SMC	child attendance	1	child attendance	0.873563218
SMC	child interest in education	1	child attendance	0.873563218
SMC	child attendance	1	child interest in education	0.862068966
Teachers	child inclusion in learning	1	child inclusion in learning	0.982954545
Teachers	child attendance	1	child attendance	0.9375
Teachers	child attendance	1	child inclusion in learning	0.9375
Teachers	child inclusion in learning	1	child attendance	0.931818182
Teachers	child interest in education	1	child inclusion in learning	0.852272727
Teachers	child interest in education	1	child attendance	0.806818182
Teachers	child interest in education	1	child interest in education	0.806818182
Teachers	child inclusion in learning	1	child interest in education	0.801136364
Teachers	learning material	1	child inclusion in learning	0.772727273
Teachers	child attendance	1	child interest in education	0.767045455
Teachers	parent focus on child education	1	child inclusion in learning	0.755681818
