# Supplementary material for: Student engagement and attendance are central mechanisms interacting with inclusive and equitable quality education: Evidence from Afghanistan and Pakistan
Source: PLoS One. 2023 Dec 7;18(12):e0290456. doi: 10.1371/journal.pone.0290456 (PMC10703196; doi:10.1371/journal.pone.0290456)
Supplement: S2 Table — (CSV) [file pone.0290456.s002.csv]

	country	cause	increases	effect	frequency
1	Afghanistan	child inclusion in learning	1	child inclusion in learning	0.993288591
2	Afghanistan	child interest in education	1	child inclusion in learning	0.926174497
3	Afghanistan	child attendance	1	child inclusion in learning	0.922818792
4	Afghanistan	child inclusion in learning	1	child attendance	0.919463087
5	Afghanistan	child inclusion in learning	1	child interest in education	0.916107383
6	Afghanistan	child attendance	1	child attendance	0.912751678
7	Afghanistan	child interest in education	1	child interest in education	0.895973154
8	Afghanistan	child interest in education	1	child attendance	0.869127517
9	Afghanistan	child attendance	1	child interest in education	0.859060403
10	Pakistan	child inclusion in learning	1	child inclusion in learning	0.963788301
11	Pakistan	child attendance	1	child inclusion in learning	0.913649025
12	Pakistan	child inclusion in learning	1	child attendance	0.846796657
13	Pakistan	child attendance	1	child attendance	0.841225627
14	Pakistan	child interest in education	1	child inclusion in learning	0.824512535
15	Pakistan	child focus on education	1	child inclusion in learning	0.774373259
