# Supplementary material for: Student engagement and attendance are central mechanisms interacting with inclusive and equitable quality education: Evidence from Afghanistan and Pakistan
Source: PLoS One. 2023 Dec 7;18(12):e0290456. doi: 10.1371/journal.pone.0290456 (PMC10703196; doi:10.1371/journal.pone.0290456)
Supplement: S3 Table — (CSV) [file pone.0290456.s003.csv]

gender	cause	increases	effect	frequency
female	child inclusion in learning	1	child inclusion in learning	0.957055215
female	child attendance	1	child inclusion in learning	0.895705521
female	child inclusion in learning	1	child attendance	0.834355828
female	child attendance	1	child attendance	0.828220859
female	child interest in education	1	child inclusion in learning	0.82208589
mixed	child inclusion in learning	1	child inclusion in learning	0.982532751
mixed	child attendance	1	child inclusion in learning	0.938864629
mixed	child inclusion in learning	1	child attendance	0.912663755
mixed	child attendance	1	child attendance	0.912663755
mixed	child interest in education	1	child inclusion in learning	0.868995633
mixed	child interest in education	1	child interest in education	0.825327511
mixed	child inclusion in learning	1	child interest in education	0.807860262
mixed	child interest in education	1	child attendance	0.80349345
mixed	child attendance	1	child interest in education	0.781659389
mixed	learning material	1	child inclusion in learning	0.759825328
male	child inclusion in learning	1	child inclusion in learning	0.987124464
male	child interest in education	1	child inclusion in learning	0.91416309
male	child attendance	1	child inclusion in learning	0.91416309
male	child inclusion in learning	1	child interest in education	0.901287554
male	child inclusion in learning	1	child attendance	0.884120172
male	child interest in education	1	child interest in education	0.884120172
male	child attendance	1	child attendance	0.875536481
male	child interest in education	1	child attendance	0.841201717
male	child attendance	1	child interest in education	0.836909871
