# Supplementary material for: Student engagement and attendance are central mechanisms interacting with inclusive and equitable quality education: Evidence from Afghanistan and Pakistan
Source: PLoS One. 2023 Dec 7;18(12):e0290456. doi: 10.1371/journal.pone.0290456 (PMC10703196; doi:10.1371/journal.pone.0290456)
Supplement: S4 Table — (CSV) [file pone.0290456.s004.csv]

wealth	cause	increases	effect	frequency
high20	child inclusion in learning	1	child inclusion in learning	1
high20	child inclusion in learning	1	child attendance	0.967320261
high20	child attendance	1	child attendance	0.947712418
high20	child attendance	1	child inclusion in learning	0.947712418
high20	child inclusion in learning	1	child interest in education	0.908496732
high20	child interest in education	1	child inclusion in learning	0.901960784
high20	child interest in education	1	child attendance	0.888888889
high20	child interest in education	1	child interest in education	0.888888889
high20	child attendance	1	child interest in education	0.85620915
low20	child inclusion in learning	1	child inclusion in learning	0.96031746
low20	child attendance	1	child inclusion in learning	0.944444444
low20	child attendance	1	child attendance	0.896825397
low20	child inclusion in learning	1	child attendance	0.888888889
low20	child interest in education	1	child inclusion in learning	0.857142857
low20	child interest in education	1	child interest in education	0.817460317
low20	child inclusion in learning	1	child interest in education	0.817460317
low20	child attendance	1	child interest in education	0.785714286
low20	child homework completion	1	child inclusion in learning	0.777777778
low20	child interest in education	1	child attendance	0.761904762
mid60	child inclusion in learning	1	child inclusion in learning	0.975871314
mid60	child attendance	1	child inclusion in learning	0.898123324
mid60	child interest in education	1	child inclusion in learning	0.868632708
mid60	child inclusion in learning	1	child attendance	0.841823056
mid60	child attendance	1	child attendance	0.836461126
mid60	child interest in education	1	child interest in education	0.788203753
mid60	child inclusion in learning	1	child interest in education	0.782841823
mid60	child interest in education	1	child attendance	0.766756032
