# Supplementary material for: Student engagement and attendance are central mechanisms interacting with inclusive and equitable quality education: Evidence from Afghanistan and Pakistan
Source: PLoS One. 2023 Dec 7;18(12):e0290456. doi: 10.1371/journal.pone.0290456 (PMC10703196; doi:10.1371/journal.pone.0290456)
Supplement: S5 Table — (CSV) [file pone.0290456.s005.csv]

period	cause	increases	effect	frequency
pre	child inclusion in learning	1	child inclusion in learning	0.972727273
pre	child attendance	1	child inclusion in learning	0.912121212
pre	child inclusion in learning	1	child attendance	0.875757576
pre	child attendance	1	child attendance	0.866666667
pre	child interest in education	1	child inclusion in learning	0.845454545
pre	child inclusion in learning	1	child interest in education	0.806060606
pre	child interest in education	1	child interest in education	0.790909091
pre	child interest in education	1	child attendance	0.775757576
pre	child attendance	1	child interest in education	0.754545455
post	child inclusion in learning	1	child inclusion in learning	0.981651376
post	child attendance	1	child inclusion in learning	0.923547401
post	child interest in education	1	child inclusion in learning	0.896024465
post	child inclusion in learning	1	child attendance	0.883792049
post	child attendance	1	child attendance	0.880733945
post	child interest in education	1	child interest in education	0.837920489
post	child inclusion in learning	1	child interest in education	0.825688073
post	child interest in education	1	child attendance	0.80733945
post	child attendance	1	child interest in education	0.788990826
